# Supplementary material for: Long-Term Outcomes of Dental Rehabilitation and Quality of Life after Microvascular Alveolar Ridge Reconstruction in Patients with Head and Neck Cancer
Source: J Clin Med. 2024 May 25;13(11):3110. doi: 10.3390/jcm13113110 (PMC11173157; doi:10.3390/jcm13113110)
Supplement: Supplementary file 1 [file jcm-13-03110-s001.zip]

Archive with 1 entries (1 files):
- jcm-2967921-supplementary.pdf
